# Supplementary material for: Identification of New Vulnerabilities in Conjunctival Melanoma Using Image-Based High Content Drug Screening
Source: Cancers (Basel). 2022 Mar 19;14(6):1575. doi: 10.3390/cancers14061575 (PMC8946509; doi:10.3390/cancers14061575)
Supplement: Supplementary file 1 [file cancers-14-01575-s001.zip]

Archive with 3 entries (3 files):
- Supplementary Figure S1 .pdf
- supplementary Table S1.xlsx
- Suppplementary Table S2.xlsx
